# Supplementary material for: The Paradoxical Effect Hypothesis of Abused Drugs in a Rat Model of Chronic Morphine Administration
Source: J Clin Med. 2021 Jul 21;10(15):3197. doi: 10.3390/jcm10153197 (PMC8348660; doi:10.3390/jcm10153197)
Supplement: Supplementary file 1 [file jcm-10-03197-s001.zip]

Archive with 1 entries (1 files):
- jcm-1277506-supplementary.pdf
